# Supplementary material for: A Highly Sensitive and Flexible Capacitive Pressure Sensor Based on Alignment Airgap Dielectric
Source: Sensors (Basel). 2022 Sep 28;22(19):7390. doi: 10.3390/s22197390 (PMC9571520; doi:10.3390/s22197390)
Supplement: Supplementary file 1 [file sensors-22-07390-s001.zip]

Archive with 1 entries (1 files):
- sensors-1884235-supplementary.pdf
